# Supplementary material for: The structure of the Ctf19c/CCAN from budding yeast
Source: eLife. 2019 Feb 14;8:e44239. doi: 10.7554/eLife.44239 (PMC6407923; doi:10.7554/eLife.44239)
Supplement: Figure 3—source data 1. — These data are plotted in Figure 3C and Figure 3—figure supplement 2B. A description of the files is contained within the directory. [file elife-44239-fig3-data1.zip]

Archive with 101 entries (100 files):
- TrackmateFiles/
- TrackmateFiles/set3_s09_gfp.xls
- TrackmateFiles/set1_s15_gfp.xls
- TrackmateFiles/set3_s06_mcherry.xls
- TrackmateFiles/set3_s01_gfp.xls
- TrackmateFiles/set3_s11_mcherry.xls
- TrackmateFiles/set2_s04_gfp.xls
- TrackmateFiles/set1_s08_gfp.xls
- TrackmateFiles/set2_s01_mcherry.xls
- TrackmateFiles/set2_s10_mcherry.xls
- TrackmateFiles/set1_s01_gfp.xls
- TrackmateFiles/set2_s08_mcherry.xls
- TrackmateFiles/set2_s15_mcherry.xls
- TrackmateFiles/set1_s09_gfp.xls
- TrackmateFiles/set3_s03_mcherry.xls
- TrackmateFiles/set3_s01_mcherry.xls
- TrackmateFiles/set1_s02_mcherry.xls
- TrackmateFiles/set2_s02_mcherry.xls
- TrackmateFiles/set3_s14_mcherry.xls
- TrackmateFiles/set3_s06_gfp.xls
- TrackmateFiles/set2_s07_gfp.xls
- TrackmateFiles/set1_s10_mcherry.xls
- TrackmateFiles/set2_s11_mcherry.xls
- TrackmateFiles/set3_s04_mcherry.xls
- TrackmateFiles/DN_2.stats
- TrackmateFiles/DN_1.stats
- TrackmateFiles/set1_s05_mcherry.xls
- TrackmateFiles/set3_s03_gfp.xls
- TrackmateFiles/set2_s12_gfp.xls
- TrackmateFiles/set3_s10_mcherry.xls
- TrackmateFiles/set2_s06_mcherry.xls
- TrackmateFiles/set2_s05_mcherry.xls
- TrackmateFiles/set2_s09_gfp.xls
- TrackmateFiles/set1_s13_mcherry.xls
- TrackmateFiles/set3_s10_gfp.xls
- TrackmateFiles/set3_s12_mcherry.xls
- TrackmateFiles/set1_s04_mcherry.xls
- TrackmateFiles/README.txt
- TrackmateFiles/D19_2.stats
- TrackmateFiles/set1_s03_mcherry.xls
- TrackmateFiles/set3_s07_mcherry.xls
- TrackmateFiles/set1_s01_mcherry.xls
- TrackmateFiles/set1_s06_mcherry.xls
- TrackmateFiles/D19_1.stats
- TrackmateFiles/set1_s12_mcherry.xls
- TrackmateFiles/set2_s14_gfp.xls
- TrackmateFiles/set3_s04_gfp.xls
- TrackmateFiles/set1_s10_gfp.xls
- TrackmateFiles/set2_s13_mcherry.xls
- TrackmateFiles/set1_s08_mcherry.xls
- TrackmateFiles/set3_s05_mcherry.xls
- TrackmateFiles/set1_s11_gfp.xls
- TrackmateFiles/set3_s02_mcherry.xls
- TrackmateFiles/set3_s13_mcherry.xls
- TrackmateFiles/set1_s07_mcherry.xls
- TrackmateFiles/set3_s15_mcherry.xls
- TrackmateFiles/set1_s13_gfp.xls
- TrackmateFiles/set3_s08_mcherry.xls
- TrackmateFiles/set2_s03_gfp.xls
- TrackmateFiles/set3_s08_gfp.xls
- TrackmateFiles/set1_s09_mcherry.xls
- TrackmateFiles/set3_s07_gfp.xls
- TrackmateFiles/WT2.stats
- TrackmateFiles/set3_s11_gfp.xls
- TrackmateFiles/set2_s12_mcherry.xls
- TrackmateFiles/set3_s05_gfp.xls
- TrackmateFiles/set2_s05_gfp.xls
- TrackmateFiles/set3_s14_gfp.xls
- TrackmateFiles/set1_s12_gfp.xls
- TrackmateFiles/set2_s07_mcherry.xls
- TrackmateFiles/set2_s14_mcherry.xls
- TrackmateFiles/D19_3.stats
- TrackmateFiles/set2_s04_mcherry.xls
- TrackmateFiles/set2_s10_gfp.xls
- TrackmateFiles/set2_s11_gfp.xls
- TrackmateFiles/set2_s06_gfp.xls
- TrackmateFiles/set1_s07_gfp.xls
- TrackmateFiles/set3_s02_gfp.xls
- TrackmateFiles/set3_s12_gfp.xls
- TrackmateFiles/set1_s14_gfp.xls
- TrackmateFiles/set3_s13_gfp.xls
- TrackmateFiles/set2_s08_gfp.xls
- TrackmateFiles/WT3.stats
- TrackmateFiles/WT1.stats
- TrackmateFiles/set1_s15_mcherry.xls
- TrackmateFiles/set2_s13_gfp.xls
- TrackmateFiles/set1_s02_gfp.xls
- TrackmateFiles/DN_3.stats
- TrackmateFiles/set2_s01_gfp.xls
- TrackmateFiles/set3_s15_gfp.xls
- TrackmateFiles/set3_s09_mcherry.xls
- TrackmateFiles/set1_s11_mcherry.xls
- TrackmateFiles/set1_s06_gfp.xls
- TrackmateFiles/set1_s05_gfp.xls
- TrackmateFiles/set1_s04_gfp.xls
- TrackmateFiles/set1_s14_mcherry.xls
- TrackmateFiles/set2_s09_mcherry.xls
- TrackmateFiles/set2_s02_gfp.xls
- TrackmateFiles/set2_s03_mcherry.xls
- TrackmateFiles/set2_s15_gfp.xls
- TrackmateFiles/set1_s03_gfp.xls
