# Supplementary material for: The structure of the Ctf19c/CCAN from budding yeast
Source: eLife. 2019 Feb 14;8:e44239. doi: 10.7554/eLife.44239 (PMC6407923; doi:10.7554/eLife.44239)
Supplement: Figure 3—source data 1. — These data are plotted in Figure 3C and Figure 3—figure supplement 2B. A description of the files is contained within the directory. [file elife-44239-fig3-data1.zip › TrackmateFiles/README.txt]

This directory contains trackmate output files for data plotted in the accompanying manuscript. Imaging experiments are described in the main text.


Filename for trackmate outputs:
set#_s##_[channel].xls

set# gives the biological replicate

s## gives the stage position
s01-s05 -- MCM21
s06-s10 -- ctf19delta
s11-s15 -- mcm21deltaN95


Filename for compiled data (procedure described in methods section):
###_#.stats

### gives genotype (WT -- MCM21; D19 -- ctf19delta; DN -- mcm21deltaN95)
# gives biological replicate (compilation of data from five stage positions)
