# Supplementary material for: The structure of the Ctf19c/CCAN from budding yeast
Source: eLife. 2019 Feb 14;8:e44239. doi: 10.7554/eLife.44239 (PMC6407923; doi:10.7554/eLife.44239)
Supplement: Figure 3—source data 1. — These data are plotted in Figure 3C and Figure 3—figure supplement 2B. A description of the files is contained within the directory. [file elife-44239-fig3-data1.zip › TrackmateFiles/D19_2.stats]

SPINDLE
1121
2497
0.448938726472
NO_SPINDLE
382
986
0.387423935091
